# Supplementary material for: Inter- and Intra-Species Variation and Genetic Diversity of Flea Ectoparasites in Hedgehogs (Mammalia, Erinaceidae) Collected in Northern Algeria
Source: Insects. 2025 Apr 6;16(4):390. doi: 10.3390/insects16040390 (PMC12027516; doi:10.3390/insects16040390)
Supplement: Supplementary file 1 [file insects-16-00390-s001.zip]

Archive with 2 entries (2 files):
- Supplementary  information 1- Table S1.xlsx
- Supplementary information 2.txt
