# Supplementary material for: Inter- and Intra-Species Variation and Genetic Diversity of Flea Ectoparasites in Hedgehogs (Mammalia, Erinaceidae) Collected in Northern Algeria
Source: Insects. 2025 Apr 6;16(4):390. doi: 10.3390/insects16040390 (PMC12027516; doi:10.3390/insects16040390)
Supplement: Supplementary file 1 [file insects-16-00390-s001.zip › Supplementary information 1- Table S1.xlsx]

## Sheet: Table SI-1
		Table SI-1. Mormophetric measurements of hedgehog specimens collected in this study
Individu		Code	Sex	Weight (g)	Body length (cm)*	Ear length (cm)	Tail length (cm)	Length of hind leg (cm)
1		VTO1	Male	500	29.5	2.1	3.5	4		VTO	Tizi Ouzou
2		ATO1	Female	630	25.3	1.9	3.1	4.5		ATO	Aghribs
3		MAI	Male	650	23	1.4	2.6	4.5		MAI	Maatka
4		ATO2	Female	650	23.3	2.2	2.6	4		BBI	Beni Aissi
5		ATO3	Male	525	22.3	2.4	2.5	3.6		YAK	Yakouren
6		BBI1	Female	725	23	1.9	3.4	3.5		BS	Bouzeguène
7		YAK1	Female	740	22.1	1.2	2.9	3.4		BODJ	Bordj Menaiel
8		YAK2	Male	595	18.9	1.1	2	2.8		AIFG	Ifigha
9		BBI2	Male	545	21.1	1.6	3	4.8		MKIZ	Makouda
10		BBI3	Male	200	16.5	1.5	2	3.2		AST1	Souk El Thenine
11		BBI4	Male	155	16.1	1.2	2.9	3		TCA	Ksar Chellala
12		BBI5	Male	130	16.5	1.7	2.1	3		HBB	Hassi Bahbah
13		BS1	Female	590	21.2	1.7	2.7	3.6
14		BBI6	Female	820	22	1.6	2.5	3.9
15		BBI7	Male	615	22.9	1.5	3.1	4.2
16		ATO4	Female	725	23.2	1.7	2.1	4.2
17		TCA1	Female	500	20.5	1.8	2.6	3.7
18		YAK3	Female	645	20.7	1.5	2.4	4.3
19		BBI8	Female	645	23.5	2.2	3	4
20		BBI9	Female	52	9.9	0.9	1.6	2.2
21		BBI10	Female	40	8.7	0.7	1.2	2
22		BBI11	Female	61	10.5	1.1	1.9	2.5
23		BBI12	Female	62	11.5	1.1	1.7	2.3
24		BBI13	Male	600	18.5	1.6	2.2	4.5
25		YAK4	Male	410	17.7	1.9	2.9	3.6
26		BODJ1	Female	800	21.2	1.8	2.1	4.4
27		AIFG1	Female	725	23.6	1.4	2.9	3.4
28		MKIZ1	Female	430	21.9	1.9	3	4.1
29		AST1	Male	685	22	2.7	3	5
		HBB1	Female	289	17	1.6	2.2	3.4
31		HBB2	Female	514	22.5	2.6	2.5	3.8
		HBB3	Female	441	18.2	2	2.9	3.5
		HBB4	Female	275	17.2	1.5	2	3.1
		HBB5	Female	246	16.8	1.2	1.9	3.1
		HBB6	Female	579	18	1.5	1.6	4.1
		HBB7	Female	238	16.5	1.4	1.9	3
		HBB8	Male	918	24	2	2.1	4.1
		HBB9	Female	222	16.5	1.1	1.8	3
		HBB10	Male	591	18.7	1.5	2	3.9
40		AST2	Female	390	17.1	2.2	2	4.2
41		BBI14	Female	66	10	1.3	1.6	2.1
42		BBI15	Female	615	25	1.6	2	4
43		AST3	Male	660	24	2.2	2.3	4
44		AST4	Female	630	22.7	2	2	3.6
45		BBI16	Female	630	21	2.4	2.4	3.9
		*: including the head and body length
