# Supplementary material for: Inter- and Intra-Species Variation and Genetic Diversity of Flea Ectoparasites in Hedgehogs (Mammalia, Erinaceidae) Collected in Northern Algeria
Source: Insects. 2025 Apr 6;16(4):390. doi: 10.3390/insects16040390 (PMC12027516; doi:10.3390/insects16040390)
Supplement: Supplementary file 1 [file insects-16-00390-s001.zip › Supplementary information 2.txt]

Number of sequences: 79    Number of sequences used: 79
 Selected region: 1-957   Number of sites: 957
 Total number of sites (excluding sites with gaps / missing data): 455

 Sites with alignment gaps:  not considered
 Number of variable sites: 253

 =========== Haplotype Distribution ===========
 Number of haplotypes, h: 14
 Haplotype diversity, Hd: 0.6571

    Hap_1: 11  [VTO18_(Tizi-Ouzou)_Ctenocephalides_felis VTO17_(Tizi-Ouzou)_Ctenocephalides_felis VTO21_(Tizi-Ouzou)_Ctenocephalides_felis VTO27_(Tizi-Ouzou)_Ctenocephalides_felis LN827902_Ctenocephalides_felis_Spain VTO2_(Tizi-Ouzou)_Ctenocephalides_felis HF583247_Ctenocephalides_felis_Spain LT853877_Ctenocephalides_felis_Argentina EU170156_Ctenocephalides_felis_Cameroon VTO8_(Tizi-Ouzou)_Ctenocephalides_felis MKIZ5_(Makuda)_Ctenocephalides_felis]
    Hap_2: 1  [VTO13_(Tizi-Ouzou)_Ctenocephalides_felis]
    Hap_3: 1  [HF563590_Ctenocephalides_canis_Iran]
    Hap_4: 50  [VTO5_(Tizi-Ouzou) VTO29_(Tizi-Ouzou) VTO31_(Tizi-Ouzou) VTO36_(Tizi-Ouzou) AST8_(Souk_El_Thenine) AST7_(Souk_El_Thenine) AST10_(Souk_El_Thenine) AST12_(Souk_El_Thenine)_A._erinacea_maura AST13_(Souk_El_Thenine) VTO6_(Tizi-Ouzou) VTO28_(Tizi-Ouzou) VTO30_(Tizi-Ouzou) VTO34_(Tizi-Ouzou) VTO38_(Tizi-Ouzou) MKIZ02_(Makuda) MKIZ03_(Makuda) AT1(2)_(Aghribs) BODJ02_(Boumerdes) MW795590_Archaeopsylla_erinacei__Algeria MW795585_Archaeopsylla_erinacei__Algeria MW795581_Archaeopsylla_erinacei__Algeria BB16(22)_(Beni_douala) BB15(2)(Beni_douala) AST4(2)_(Souk_El_Thenine) AST3(1)_(Souk_El_Thenine) HB1(10)_(Hassi_Bahbah) HB1(2)_(Hassi_Bahbah) BB16(8)_(Beni_douala) AST4(3)_(Souk_El_Thenine) AS3(2)_(Souk_El_Thenine) HB1(3)_(Hassi_Bahbah) BB14(8)_(Beni_douala) AST4(4)_(Souk_El_Thenine) AST3(3)_(Souk_El_Thenine) HB1(12)_(Hassi_Bahbah) AST3_(4)_(Souk_El_Thenine) HB1(4)_(Hassi_Bahbah) HB2_(Hassi_Bahbah) BB14(10)_(Beni_douala) AST3(5)_(Souk_El_Thenine) BB14(2)_(Beni_douala) G05HB5(1)_(Hassi_Bahbah) G06HB1(6)_(Hassi_Bahbah) BB16(12)_(Beni_douala) BB16(4)_(Beni_douala) BB14(11)_(beni_douala) AST3(6)_(Souk_El_Thenine) HB1(7)_(Hassi_Bahbah) BB16(21)_(Beni_douala) AST3(7)_(Souk_El_Thenine)]
    Hap_5: 1  [BB14(5)_(Beni_douala)]
    Hap_6: 1  [BB14(6)_(Beni_douala)]
    Hap_7: 5  [HB1(1)_(Hassi_Bahbah) BBI3(1)(Beni_douala) MKIZ01_(Makuda) BODJ1_(Boumerdes) AT1(1)_(Aghribs)]
     Hap_8: 3  [LT604112_Archaeopsylla_erinacei_maura_Spain LT576378_Archaeopsylla_erinacei_maura_Spain LT576377_Archaeopsylla_erinacei_maura_Spain]
    Hap_9: 1  [TCA2_(Ksar_Chellala)]
    Hap_10: 1  [BBI2_(Beni_douala)]
    Hap_11: 1  [VTO3_(Tizi-Ouzou)]
    Hap_12: 1  [TCA1_(Ksar_Chellala)]
    Hap_13: 1  [AST2_(Souk_El_Thenine)]
    Hap_14: 1  [EU169195_Tunga penetrans]
    
